# Supplementary material for: Characterization of the Kenaf (Hibiscus cannabinus) Global Transcriptome Using Illumina Paired-End Sequencing and Development of EST-SSR Markers
Source: PLoS One. 2016 Mar 9;11(3):e0150548. doi: 10.1371/journal.pone.0150548 (PMC4784950; doi:10.1371/journal.pone.0150548)
Supplement: S3 Table — (XLS) [file pone.0150548.s007.xls]

## Sheet: Sheet1
	H101b	塔什干	H188	台农1号	耒阳红麻	H166	H046	太玖76黄	EV41	H150	泰红763	83-20	古巴172	辽红1 号	印度11号	T15	新红95	ACC-4628	紫茎4688	4442	全叶4733	ACC-4390	ACC-1589	ACC-5083	K117	3747	5026	4114
	H101b
	塔什干
	H188
	台农1号
	耒阳红麻
	H166
	H046
	太玖76黄
	EV41
	H150
	泰红763
	83-20
	古巴172
	辽红1 号
	印度11号
	T15
	新红95
	ACC-4628
	紫茎4688
	4442
	全叶4733
	ACC-4390
	ACC-1589
	ACC-5083
	K117
	3747
	5026
	4114

## Sheet: Sheet2
Table S3 Accessions used for diversity analysis
Accession	Origin
3747	Bangladesh
4114	Bangladesh
4442	Bangladesh
5026	Bangladesh
83-20	USA
ACC-1589	Bangladesh
ACC-4390	Bangladesh
ACC-4628	Bangladesh
ACC-5083	Bangladesh
EV41	USA
H046	Tanzania
H101b	Tanzania
H150	Ghana
H166	Thailand
H188	Nepal
K117	Russia
T15	Hunan, China
Guba172	Cuba
Leiyanghongma	Guangdong, China
Liaohong1hao	Liaoning, China
Quanye4733	Bangladesh
Tashengan	Russia
Tainong1hao	USA
Taijiu76huang	Thailand
Taihong763	Thailand
xinhong95	Shangdong, China
Yin du11hao	India
Zi jing4688	Bangladesh
